# Supplementary material for: Fracture and plastering of distal left main stent during double-kissing Culotte technique: a case report
Source: Eur Heart J Case Rep. 2024 Apr 24;8(5):ytae215. doi: 10.1093/ehjcr/ytae215 (PMC11098036; doi:10.1093/ehjcr/ytae215)
Supplement: ytae215_Supplementary_Data [file ytae215_supplementary_data.zip]

Archive with 10 entries (10 files):
- S1.mp4
- S2.mp4
- S3.mp4
- S4.mp4
- S5.mp4
- S6.mp4
- S7.mp4
- S8.mp4
- Suppl._figure_1_cmyk300.tiff
- Suppl._figure_2_cmyk300.tiff
